# Supplementary material for: 6-O-trans-feruloyl Catalpol, a Natural Antioxidant from the Stem Bark of Catalpa ovata, Accelerates Liver Regeneration In Vivo via Activation of Hepatocyte Proliferation Signaling Pathways
Source: Antioxidants (Basel). 2025 Oct 6;14(10):1210. doi: 10.3390/antiox14101210 (PMC12562055; doi:10.3390/antiox14101210)
Supplement: Supplementary file 1 [file antioxidants-14-01210-s001.zip]

Archive with 1 entries (1 files):
- antioxidants-3877828-supplementary.pdf
